# Supplementary material for: Utility of parentage‐based tagging for monitoring Coho salmon (Oncorhynchus kisutch) in the interior Columbia River basin
Source: Evol Appl. 2023 Dec 8;17(2):e13607. doi: 10.1111/eva.13607 (PMC10853591; doi:10.1111/eva.13607)
Supplement: Supplementary file 2 — Table S1. [file EVA-17-e13607-s001.xlsx]

## Sheet: Sheet1
Supplemental Table 1. The primer and probe information for the 235 Coho salmon SNPs used in the PBT baseline.
Locus Name	Probe1	Allele1	Probe2	Allele2	Forward Primer	Reverse Primer
Oki_RAD65234-35	CCAGATTTTTTGTT	T	CCAGATGTTTTGTT	G	TGCAGGAAGAGGTTAGAAAATAGA	ATGTATGGACTTGACAACAACAAA
Oki_RAD82856-48	CGCCTACCAGTCGA	C	CGCCTATCAGTCGA	T	TGCACATGACCAGTACTCGC	GATCCACTGCATGCTCCAGT
Oki_RAD53750-45	CGTGACAGTAGAAA	A	CGTGACGGTAGAAA	G	CAGAGGAGGGGCCGTGA	CCCTGTATCAACACGGTGCT
Oki_RAD12124-45	TCGAAAACTGTAAT	A	TCGAAACCTGTAAT	C	TGCAGGAACTTGATGATCTGA	CCAGGATTTGGTTCATTGCTT
Oki_RAD43627-30	CATTTTTAAAATTA	T	CATTTTAAAAATTA	A	GCAGGCAGCATGTGGTTAAA	AGGACACACAGATAAGAGACAGA
Oki_RAD98485-66	TATTCTAATTGGCA	A	TATTCTGATTGGCA	G	GGGACCTTGACTGTTTAAATTCAA	AGCACATGTGAAAGCCGAGA
Oki_RAD57826-44	TTGGCATCAGATTG	T	TTGGCACCAGATTG	C	TGCAGGTGACGCTTTAGAGT	GTGCAACACCAGAGTTCGAA
Oki_RAD59556-32	CATTAGTGTAATAA	T	CATTAGCGTAATAA	C	GGCCATAGCAGCTGCCTGC	ACCATGTCTCATAGTAGACATGCA
Oki_RAD37979-59	TATGAAGACATTCC	G	TATGAATACATTCC	T	GGGGTCTCTGTCATTCAAAGGA	TCACTGTGTTTTCCCAAGGAA
Oki_RAD68033-63	TATCACAATGTAGG	A	TATCACGATGTAGG	G	CCTGAACAAAACACATTAGGAATCA	TCTCTCCAATTCATACTGACCACT
Oki_RAD61821-61	TAAAATAAACTCAA	A	TAAAATTAACTCAA	T	TGCAGGCTAAAACCAGTACTT	TGACCAGAAGACCCCTCTGT
Oki_RAD47313-50	GGCACCGTGGTAAG	G	GGCACCATGGTAAG	A	TGCAGGACTCTGAGGTTACAG	ACCCAAGACAAGAGATAAACTTACC
Oki_RAD60246-68	ATTCTCACGAAGTG	A	ATTCTCCCGAAGTG	C	GCAGCCCCTACCTACCATTC	GAACATCGCCAGGCATTGAA
Oki_RAD109528-59	ATTATGTTATTTTC	T	ATTATGATATTTTC	A	GGCCTCAAAGAGAAAGAGCA	GGAACTCTGGAGAAGGTAAAGAA
Oki_RAD16167-62	GCGTGTCCAACAAA	C	GCGTGTTCAACAAA	T	GGAGTCGGCTGTCTTTGACT	GCAAACAGCATTTCGTTCGA
Oki_RAD70812-52	AGTATGATAAACTA	A	AGTATGTTAAACTA	T	TGCAGGGGTTGTTGATGTTA	AGACGACCCAGAGATTCTCA
Oki_RAD57307-33	CTCAAGATTTTAAA	A	CTCAAGGTTTTAAA	G	TGCAGGGCTTGAGTTGAGAA	ACGGGCATTGATCCAGTCAG
Oki_RAD100310-36	TAAAAATGCCGAGC	T	TAAAAACGCCGAGC	C	TGCAGGACTTGTTTGGTTTACTG	TGGGAGAGAAAGGTATGTCTGT
Oki_RAD37698-60	A[GA]TTTTTGGGAGTA	T	A[GA]TTTTGGGGAGTA	G	TGCTGAGGTCTTTTCTGTTGC	TCTCTCTTGGATAAGGTGAGTTTT
Oki_RAD72101-67	GCTTGCACAGAGCA	A	GCTTGCGCAGAGCA	G	TGCAGGTGCGAGAAACAAGA	GCAGGAGTGGTTGGAATTGC
Oki_RAD23788-32	TATTATCCTAAACA	C	TATTATACTAAACA	A	AGGGGGCTTAAACACAGCAT	TCTTTGAAATTGTTGCATGTTGC
Oki_RAD11844-57	AAACACTGACATAA	T	AAACACGGACATAA	G	TGCAGGTATTTCCGCTACACT	TCGCAGAAGGCCATTTTATGT
Oki_RAD72759-48	CATGAGACTGTAAC	A	CATGAGGCTGTAAC	G	CCAGGTTCAATGGTAGCTAGCT	AGGGGGTGAATACTTTCGCA
Oki_96376-63	GAGAGTTAAAAAAA	A	GAGAGTTTAAAAAA	T	CTGCTACGTGTTTGACAGTGA	TGTGGAACATGAACTCAAAACGT
Oki_RAD77883-62	TGGGGGCTCGTACA	C	TGGGGGGTCGTACA	G	CACCAGCGCCTCAAAATTGT	TGCATCGGCTGTGAGATTAA
Oki_SECC22-67	TCCCAACTGTCTGT	T	TCCCAACGGTCTGT	G	ACTGTTGAAGACTTGTTTTTCCCA	ACCACTACAGGATGACTACCT
Oki_RAD101136-60	ACTGACAGTCTAAA	A	ACTGACGGTCTAAA	G	TGCAGGCCTCAATGCTCAAA	TGGTCACTTGTAACTTGTAGCTGT
Oki_128302-547	AACAAATAGGGATG	A	AACAAATGGGGATG	G	AGCTGGAGGGGATTCACTGA	GGGATAAGAGGGTTTACAGTAAAGT
Oki_RAD67674-60	ATCTTCCATTTAGG	C	ATCTTCTATTTAGG	T	TGCAGGAGTAAACAACACCA	AGCACCGACTGTTGCTCAAT
Oki_RAD65388-37	AAAAAACCATGTGG	C	AAAAAAACATGTGG	A	GTGGTGGTGGTCAGAGACAG	AAGCTGATTTCCTTGGCAAAAT
Oki_RAD100507-58	TTCTCTTACAAGCT	T	TTCTCTGACAAGCT	G	TGCAGGCGTGTATAGTGGAG	CAGCTGGTCCACTGTCTATCA
Oki_RAD89374-40	GTACTTTCCAAGAT	T	GTACTTGCCAAGAT	G	TGCAGGCAAGGGAAGTTTAAC	CTGGTACTTAAGCCAGCAGGT
Oki_111312-141	AAAAAATCATAAAA	C	AAAAAATAATAAAA	A	GGGAGGGCTAAAAATACAGACCA	CTGGGGTCCTATTGCTACTGT
Oki_gshpx-152	TTGCAACATTGTAG	A	TTGCAACCTTGTAG	C	TGTAGTTTTGTCGCAGTTGTTG	GTTTCAATGATGAGTCCCAAAAGT
Oki_123044-68	TT.AAAACGTTTTT	C	TT.AAAAAGTTTTT	A	ACTGCCATATCAGTATTGGGGG	TGCTATGTTAACTAAACCGGAATCA
Oki_102213-604	AGGAAAGCATTTTC	C	AGGAAAGTATTTTC	T	CTGTGTCGTAACAGGTAAGGA	ACACAGCAGGTAAGGAGAAGT
Oki_RAD65610-58	GTTATTACCTGTGC	A	GTTATTTCCTGTGC	T	TGCAGGCCAGTTCAGTGTTT	GGCAGTTAATCACGTGCACA
Oki_parp3-19	CCAATTTAAAGCC	-	CCAATTTTAAAGCC	T	AGCTTTGCCTCTAGACTTGTGT	ACCTTGAAGATCCATCCTGGC
Oki_RAD42204-39	ATTCAGCACATTA[GA]	C	ATTCAGTACATTA[GA]	T	TGCAGGGAGAGGAGAAGGAA	AGGTTGTGCGTAAGGTACAGT
Oki_RAD67114-64	ATGATATGTACAGA	T	ATGATAAGTACAGA	A	AGTCAGGTGAGACTCAAATCCT	GACAGGAGTCTACCGTGGTT
Oki_RAD46160-48	GTGCTACTGAATGA	C	GTGCTAGTGAATGA	G	TGCAGGTGTCTGTAGCTTGG	ATTCTTGTTAGCTCGCGCAC
Oki_103271-161	AGTTATGACAGATT	A	AGTTATGGCAGATT	G	AGACAACTAAGCAACCTCTGAGA	TCATCCAGCGCTTGCAAATG
Oki_RAD77803-60	TCATATGTTGTTAT	G	TCATATATTGTTAT	A	TGAATGTGTCTGCTAAGTGTCA	TCTTCTGTAGCGTCCGTTGG
Oki_RAD81387-37	CTATCTGACTAGTT	G	CTATCTAACTAGTT	A	GCAGGAGTCCATGTCTACTCAG	AGTCCAATGGCTCCTGCAAT
Oki_hsc71p-313	TGGTTATTAACTAC	T	TGGTTATGAACTAC	G	TGAACTGTGCCATGTAGTAGGT	GGGGCAGGCATAAAAGTAGA
Oki_102195-92	AAACATGAGGAAAA	A	AAACATGGGGAAAA	G	ACACTTGATTACCACTGCGT	TGCACTGTTGACAATGTGCA
Oki_RAD97325-35	TCTTGGTCAGCTCC	T	TCTTGGACAGCTCC	A	TGCAGGGAGCTACAATGGTA	GCTCACCTCTCTAGCCCTCT
Oki_106419-292	CTAAAACTGAAAGG	T	CTAAAACGGAAAGG	G	TGCATCTGTAAGTAGCTCTGGA	AGTCTACCATTCTACAAGTTCCTT
Oki_itpa-85	TAAATAAGTTGTTT	G	TAAATAATTTGTTT	T	ACCACACTCCGTCCTCCATA	AGCGACTTGACTCTGAACAGA
Oki_RAD91362-68	ATGGCACATATTTT	C	ATGGCAAATATTTT	A	GCAGCAGAAGAGGCACAAGA	ACTGTAGAATTGCTAAAATCCCACA
Oki_RAD65902-30	CTTTGCCGGAAAAA	C	CTTTGCTGGAAAAA	T	CCTTGTTCACCAGGCTTTGC	ACCGTTGACTCTGAGCTGTG
Oki_RAD66663-68	ACCACCGTAACAAT	G	ACCACCATAACAAT	A	GCCCACTGCTAAGGCCTATA	CGCCATTAGTCCAGTTTGCA
Oki_RAD78112-64	AATAAATGCACGAG	T	AATAAAGGCACGAG	G	ACCCGCATCATACTTATGCA	CTGTGTCCAGGCATGTGGTA
Oki_99550-284	TGTTTCTTTT.TTT	T	TGTTTCTGTT.TTT	G	AGAGGTTGCAATTGTAAGTCTTGT	CTCACAGTGAGGGATCTCTTCT
Oki_RAD85448-48	ATGGAGATATCTAC	A	ATGGAGTTATCTAC	T	AGGCAAAGCAATGGAGTGGA	GGAGGCATCTCTTGAAATGCTG
Oki_RAD53703-50	GCCTCACGAGTGGT	C	GCCTCATGAGTGGT	T	TGCAGGAGGACACAAACACA	CACAGCCTTAGACCACTGCA
Oki_123921-90	ATTGTAAATTATCT	A	ATTGTAAGTTATCT	G	GGCGACGGAGATGAAGGTAT	CCAAGCCCTGAACCTTAGGG
Oki_RAD46744-47	TCGCTCTTCATACA	T	TCGCTCCTCATACA	C	GCAGGCCCGATGGTATTGTT	GTTTCATGCCTTCCTGCCAG
Oki_RAD80460-54	AACACTCTGGCTTC	C	AACACTTTGGCTTC	T	GCAGGGTAAGCTCTACTGTCA	TTTAGCAGCCCTAGTGCCAG
Oki_114587-309	TTACTATTCATTTT	T	TTACTATGCATTTT	G	GTCACAAATGATCTGCAAAACACA	ACCAGGTGAGGGGTTAACCA
Oki_94903-192	AATTTAAAGTCAAT	A	AATTTAATGTCAAT	T	TCCAAACCGCATCGTAAAAGT	CCGACATATGTGAATGCGAGA
Oki_122593-430	TCTCACCAGTCTTT	A	TCTCACCGGTCTTT	G	TCTGGGTAAAGTGTGCCTTTT	TCGATTCCAGGGTCTCAAAAGA
Oki_RAD64627-67	AATAAATAGGCTCC	T	AATAAAAAGGCTCC	A	GGTCCTCCTTGGTGATTGGT	GGTTACATCCTCAATGGGTCCA
Oki_RAD35219-62	AGGATATGGCTCAT	T	AGGATACGGCTCAT	C	ACCGAACGGAGGTGAGGATA	TCAGCCACAGTCTTGGTGTG
Oki_RAD45691-45	GAGTACTGCATG[TA]C	T	GAGTACGGCATG[TA]C	G	GGGCCCGCGTTATCTGATTA	CTGATTCGGTCTGGCCTGAA
Oki_RAD94241-30	CAGTAGCCTCTTAT	C	CAGTAGGCTCTTAT	G	TGCAGGTGGGCAACAAGATT	CTGTATCTCTGGACCATGCAGT
Oki_RAD88551-51	GAAAGCATTTGCAT	A	GAAAGCGTTTGCAT	G	GGCTAAGGGCTACGCTAACC	TGGCTCCCGAGATTCTGAGA
Oki_RAD79761-66	TATTAGATTTGTAT	A	TATTAGGTTTGTAT	G	TGTGTTGGCTTTATGTAGGCT	GTCTCTCAAAATCATTGTCTGTGGT
Oki_RAD71442-69	TGAATGGAAGTTTA	G	TGAATGAAAGTTTA	A	AGGGTGTGCTTCAGTATGACA	AGACAGTGCACCAACGTTGT
Oki_RAD77210-64	GTGCAAAGA[TC]ATTA	A	GTGCAATGA[TC]ATTA	T	TGAACAGCCCTGCTCAAGAA	TGTTTTGCCATTGTGTTTCCCT
Oki_RAD67081-48	TGATGCGGTGACAT	G	TGATGCAGTGACAT	A	GGCTGTCGGTGTTTCACAAT	AGCAATTTCGATGACCATAGCT
Oki_RAD72979-40	GAGAATGATGAAGT	G	GAGAATAATGAAGT	A	TGCAGGCTGTGTAAGGACTC	TCGGGTGATTCTGGAGGCTA
Oki_RAD59920-68	ACACAGGACAT[TA]AG	G	ACACAGAACAT[TA]AG	A	GGCTGAATCCCCCTAGAACAC	GCCATGGTTAAAGGTTTCAAGC
Oki_RAD52040-63	AAAAA[CT]GATTGTAA	G	AAAAA[CT]TATTGTAA	T	CGCCCAACCAAACACTAACCCT	AGTGGCCTAACTTTAATTTGACACA
Oki_105115-49	CTTTAAGTTATTTC	T	CTTTAAGGTATTTC	G	TCGGGTAACACTTTCGTAGCT	GCGTTGAGGTGACATGTAGC
Oki_RAD29028-42	ACTTCCAGGAATTA	A	ACTTCCTGGAATTA	T	GTCACTCTGAAGTAGCTGCACT	AGCCACAGGAATAGAAAGCAA
Oki_RAD99931-47	TTACCATCAATATG	T	TTACCACCAATATG	C	GCTCCAGAGGCTCCCTTTTC	CGCTCACTCCCTCCATCAAT
Oki_gh-183	CATCAATACAATTT	A	CATCAATGCAATTT	G	ATGTGGTACTGGCTCAAAACT	TGCAGTAGAGCATGCTTGGT
Oki_105132-169	CACGATGCACTGAG	C	CACGATGTACTGAG	T	TGCCCTGAACCACATGTCAA	TGGAATAAAAACCTGCAGACACTG
Oki_121006-412	CAAAAACCTCAACC	C	CAAAAACATCAACC	A	AGGCAGAGGACAGTGACTCT	TGCAGTACTCCAAGGGTTGA
Oki_114250-187	CGA.TAGTTCTTTT	T	CGA.TAGGTCTTTT	G	GGCGATTCAGAGCAGGTCAT	TGGGAAATGTGTTGAATGTCCT
Oki_RAD55090-49	GAGAGCCGGACGGG	C	GAGAGCAGGACGGG	A	ATCGCAGCACGGCTCTATG	CTCCATCTCCTTTGGGCTGG
Oki_124162-62	AGCAAAAATATAAA	A	AGCAAAATTATAAA	T	GAACTGCCAGGTGTCAGGTG	ACCTTTTTGTGCACTTTACATGT
Oki_128851-185	TAACCAGACTCCCT	A	TAACCAGGCTCCCT	G	CTCCAGTCTCCCAGTTTACACA	GGCCCTCTCCTGGAGAAAAC
Oki_RAD91907-38	ACTGGTTGTGAGAC	T	ACTGGTGGTGAGAC	G	ACAGAGGAGCACATACTGGT	GGGCAGAAGGTAAGATATCAGACT
Oki_102457-67	AAAGGTTCAAGTAA	C	AAAGGTTAAAGTAA	A	TTCAAAGTGGCCAATGCTTG	GGAGGCCCTACCAAGACATT
Oki_RAD34432-38	TGTGAATAGATGGC	T	TGTGAAGAGATGGC	G	TGCAGGATTTTGTGGAGAGGA	TCATCGGTCTACCTGACGGT
Oki_RAD80645-70	GCACAGGTGACG	G	GCACAGCTGACG	C	TGCAGGGAGGATAGACAACC	TGCTGTTATTCACCCCTCGT
Oki_RAD89259-51	TATTACTGAACAAT	T	TATTACGGAACAAT	G	GCAGGGTATCTGAGGCACAT	GGCAAAGAACAGCTATTATGACCA
Oki_pigh-33	GTTAACATTTCCCA	T	GTTAACAATTCCCA	A	ACCGCATACCAAGTCATGCA	TCATCAGTTTTTCTTTCCATTGGGA
Oki_RAD69161-64	TTGTGAGAATGATG	G	TTGTGATAATGATG	T	CCAGTATGAATGCATCGGTTGT	AGGAGAAGATGAAGCATCGTCA
Oki_RAD87141-55	AGCTCATTTCTTTT	T	AGCTCACTTCTTTT	C	ACCACCCAGTAAGGCTCCTA	TCTGTCCTCCAGACTCCTGT
Oki_109651-152	TTTTTTTAAAGCTA	A	TTTTTTTTAAGCTA	T	GGCTGTTGTCATATCATCCCG	GTCTACACACAGCCCAGGTT
Oki_101770-525	ATTAAGTCATGTGT	C	ATTAAGTAATGTGT	A	GCACTCCTCTGCACTCTGTT	ACAGGGCCCTCTTCCTTAGT
Oki_126160-142	TTTGATCCTAAAT	C	TTTGATCTGAAAT	T	TGCTCACCAACACCTGTTTG	TCCGGTCACTCCCTTGTACA
Oki_95318-100	TTGAAGGCTGTTAA	C	TTGAAGGTTGTTAA	T	CGCCTGCACTAAATATGTAGACA	GGGTGAAGTGCCCCTTTAAC
Oki_txnip-35	AGCTCTCCTCTGTG	C	AGCTCTCGTCTGTG	G	GGCAGGACCAAGGTCTTCC	GATGGTCTTTCCCTGCCAGG
Oki_RAD46974-68	CATTTTTAATGTTA	T	CATTTTGAATGTTA	G	TGGAACGGTTCACCCATTTT	CACATGAATTAACCCAGGGAATCG
Oki_RAD101032-66	TATGCGCTGATTTA	C	TATGCGTTGATTTA	T	TTGCACCATCTGGAGACTGG	CCCCACTACACCAATCGAAGA
Oki_gdh-189	.ATTTTTTTCTGTA	T	.ATTTTTATCTGTA	A	CCTGTGTTGAAGTGGAGTAGGT	GCTTTATACTGTAAGTGGACTGACC
Oki_RAD70963-47	GCAACAACTGGTTA	A	GCAACAGCTGGTTA	G	GGTCAGACCTGCCTTTATCTGA	CAGATCAGATGAGGCCGACA
Oki_107607-213	CTACATCACTGGAG	A	CTACATCGCTGGAG	G	TGCGTTGCACCTGATCTAGA	AGGTAAACCGCGTTCCATGT
Oki_RAD59054-54	TTTTGTAAAAAAAA	A	TTTTGTTAAAAAAA	T	TGATTGAATACCTAGTCTCCCTATG	CGCCACTCAGAAGCCCAATA
Oki_130524-184	CAGGAAGCTGACTC	C	CAGGAAGTTGACTC	T	CGATTGGTCGTTGGCATGAC	TGCTCTGCTGTGTGCTTACA
Oki_127645-235	GTGGCCTAAAAA	C	GTGGCATAAAAA	A	TTGGTTGGATCTGGTGCCTC	GCTACTTGTATGAACTTTGATCGCT
Oki_RAD54918-40	TCATCCTGAGGCCA	T	TCATCCCGAGGCCA	C	CAGGCCCAGCTGTGAGTAAA	ATAGGGTGCCATCTTGGACG
Oki_RAD58310-55	ATCACTACTATCCC	A	ATCACTGCTATCCC	G	CGGCCCTCTGTTGAGTATGG	GGATATGGATTAGGGGATAGGGGA
Oki_106313-353	ACTTACCAACTGTT	A	ACTTACCGACTGTT	G	TCCCCATTACAATATGTCCCTGAC	TGAGTTTTCCAAACCCTGTGTG
Oki_arp-105	GCTTGTGCAGTACT	C	GCTTGTGTAGTACT	T	TGGCCATTGACAAAGCAGGT	TTGCAGGGGAAACAAGAGCA
Oki_RAD73094-68	AAACACATACGCAC	A	AAACACGTACGCAC	G	AGCGCCACCAGAACTAAACA	TGCATGTACGTATGTGTGCG
Oki_RAD91430-44	GCTGCTACAAATGG	A	GCTGCTGCAAATGG	G	TGCGAGGCCCTTCAATGTTA	AGTCTCACAACCCCCTCTCT
Oki_RAD35990-63	CTCAAGAGGGGTAA	A	CTCAAGCGGGGTAA	C	TCAAGACATACAACAAAAAGTGGT	CACAGTTAAAGACCCATTGCGG
Oki_RAD53655-42	GGGGATTTGAGAAA	T	GGGGATCTGAGAAA	C	GGTGAAGGTTTCAGAGGGGG	GCGCTCTCCGTGATCTCATT
Oki_sast-230	AAGTAGTATTTGTT	A	AAGTAGTGTTTGTT	G	ACAGTAGTATCTATGCCTTTGAGCA	CGCATTGGCTAGATTCACATGG
Oki_103713-182	TGAAATGAAGATAC	A	TGAAATGGAGATAC	G	CACCAAGGCAGAGAGCTCTC	TTGTGGCACCAATCTACTGT
Oki_sys1-141	TGGAAATTAACTGA	T	TGGAAATGAACTGA	G	TGGAACATTGCACACCTCTCA	GCAACCAGCACCATTTCAGT
Oki_RAD70262-64	CTTAACCCTTATCC	C	CTTAACACTTATCC	A	GCAGGATAAGGCACCCTACG	CAGCACTGAATCATGCGCAG
Oki_RAD91470-66	AGGTCACTGCTGAG	C	AGGTCAATGCTGAG	A	GGACCTGAACAAGTGGAGCT	TGCAATGCATGGAACTCCTCA
Oki_116362-411	TTACACAAAACATT	A	TTACACATAACATT	T	GGATGCAGGTGAGGGTTGAA	AATTCCCACCTTGCCTGCTA
Oki_RAD36669-48	CTTCCTATCAGTGT	A	CTTCCTGTCAGTGT	G	GGTCCTCCTGTCCTCTTCCT	AGAGGGCAAGCAGTCAGTTC
Oki_130113-304	TACAAATTTATCGT	T	TACAAATGTATCGT	G	GGGAGAGTGTTGGAATCCCC	CTTGTTCAGGGGCAGAACGA
Oki_taf12-40	CCTTTTTAATGCT	-	CCTTTTTTAATGCT	T	GTGTGTGATTTGTCAGCTCCAC	GAGTGTGTGATTTTGGCCAGT
Oki_125998-340	AACATACTGAGGGC	T	AACATACGGAGGGC	G	CGCAGGTCTTCTTCTAAGCAG	TCACTTTTATTCGTACAGGCCCT
Oki_131147-353	AAAA.ATTTTTGGG	T	AAAA.ATGTTTGGG	G	GGCCTTTGTCAAAAGTAGTGCA	CCAGTCTCTTTGCGTCCCAA
Oki_RAD66994-58	GGACTAGTCTGCTC	G	GGACTAATCTGCTC	A	AAAAAGTGGGAGCAGCATCG	AAGCCTCCTCCTCACAGCTA
Oki_hsc713-56	TGAGTCTCGTGACT	C	TGAGTCTTGTGACT	T	TGTGTTCTACCCTCTTGTGTCTG	TCAAATTTCACTCCTTGACAAGTCA
Oki_RAD86627-60	AGCATTATCACTTT	A	AGCATTTTCACTTT	T	TCCTCCAAACACCTGCTTCG	CTTGGGTAGCAAATCAGCCA
Oki_RAD101478-57	AACCACCATTAACC	C	AACCACTATTAACC	T	AGAGCATATGGCCACGTCTG	GCTCTCTCTCGCCCACAAC
Oki_106479-278	ACTACACAGATGCA	A	ACTACACGGATGCA	G	CCCTCTAGGTCTTTAGCAAACACT	TCAGTCATTTGTTTACGTGCTGT
Oki_RAD29136-50	GTAAGGTTTCCTCA	T	GTAAGGGTTCCTCA	G	CCTTCACAAAGACAACATGACTGT	AGCAACGGAAATAGGCAAGGA
Oki_RAD96498-69	GCCAAACGCATCCT	C	GCCAAAAGCATCCT	A	CCACAAGGAGTTGCAAGAGCAT	CATAGGGCGCCGCATAATTG
Oki_RAD71948-56	TTATTGAAATCTAC	A	TTATTGGAATCTAC	G	AGGACCAGCTTAGCCTCTCC	CATCAGGTCGCAGGTAGGAG
Oki_RAD101607-49	GAGATGCGTCCGTG	C	GAGATGTGTCCGTG	T	CCGGGGCTTTCAGAGAGATG	TGTTTTCCCCCTTTTGCCCT
Oki_RAD84577-58	ACCTACTTCTGCCA	T	ACCTACGTCTGCCA	G	CAGAGAGAAGCACAGCACCTA	TGCTCTGCTTCCCTGTGTTT
Oki_RAD73234-42	TCTCGCTTCGCATT	T	TCTCGCCTCGCATT	C	TTGGGCCCAGTTATCCCTCT	TAACAGGGCTGCAACCACAA
Oki_RAD93028-59	GCTCACAGAACTCA	A	GCTCACGGAACTCA	G	GGTGTGTAACCTGTCTGGACA	GCCAAGCCAATTAGCTGTGC
Oki_104519-45	TTGATGACGCCGCT	C	TTGATGATGCCGCT	T	TGAGAAAGAGGTGTGAGCGA	CCCAAATAGGAGGGGCTGTG
Oki_130295-48	AAGCAATAAACAGT	A	AAGCAATGAACAGT	G	TGAGCACAAATATAAATGTGGCTGT	AGAAAAATATTCTGTGGTCCCCT
Oki_RAD37537-45	ATGTACTCACAGTA	T	ATGTACCCACAGTA	C	AGTCCACTTGTAACACCATGT	TCCACCCATTACCACGAACC
Oki_RAD64084-65	AATATACGTTTTAG	C	AATATAAGTTTTAG	A	AGGCAATTTTTACATAGATGGCAA	TCGCAAGATCATTATCCAGTGGT
Oki_srp09-107	TGAGAGGAGAAATC	A	TGAGAGGGGAAATC	G	AACGGAAGAGAACGGAGCTG	GCAGCGAAGGTTATGCTCTC
Oki_RAD51428-47	GTTATAACAGCAGT	A	GTTATAGCAGCAGT	G	CTGCAGCCAGGGAGGTTATA	CCAGAGGAAACCCAGCAGAG
Oki_RAD72095-45	AAAATAAATGGAGC	A	AAAATACATGGAGC	C	GGACACACAAATCACAGGGGA	GCAGCATTGCCCCTGAAGTA
Oki_107974-46	CTGCGCCACTGGTG	A	CTGCGCCGCTGGTG	G	AACTGGCAGACCTCGAACTG	TCATTGACATCTACGGCGCG
Oki_RAD69355-42	CACCCTGGACTCAG	G	CACCCTAGACTCAG	A	GCCCTTCAGCAACATGGTTG	GGAGAAAGGTGCTGGCATCT
Oki_RAD115799-69	ATCCTGCTCCGGCA	C	ATCCTGGTCCGGCA	G	CTGCATCGGTAGTGGTCGATG	CCAGGAGTTTGCCCTGGAAT
Oki_RAD97993-40	TGGTTCCGTAATAC	C	TGGTTCTGTAATAC	T	GCTGCCCTGAGAACAGAGTT	CCTGTCTGTGTGATGAGGTGG
Oki_RAD83875-36	TGTGATGTAGCTGC	G	TGTGATATAGCTGC	A	AGCTTGGCAAGGAAGTCTGT	GAAGTGGGCTAAACGCTCCT
Oki_RAD71346-63	AGAGGATGTTGGGC	T	AGAGGACGTTGGGC	C	ATGGGACTGGATTTGTCGCT	CGACTCATTTGCAACCTTGGT
Oki_RAD49348-51	CAAAGCGGAGCGAT	G	CAAAGCAGAGCGAT	A	AGCCCTCTCTACGTGTCTCA	AACAAACGCACAACATCGCT
Oki_131460-243	TTTCCTTCTACATC	C	TTTCCTTATACATC	A	GGAACAATCGAGCAAGGAGC	GCTTGGCCATGATAACCTCA
Oki_118654-330	ACACCTCCGACCAG	C	ACACCTCTGACCAG	T	TCCTTAACACTGTCCGACGC	TTGCTGACCTGGTTGAGGAC
Oki_RAD80982-68	GCCGGGTATCGTCG	T	GCCGGGCATCGTCG	C	CAGCCTAGTGGACACCTGC	GTCCCCACCGTCTCCATAAC
Oki_RAD44268-51	TGAGTTTACAAAAC	T	TGAGTTCACAAAAC	C	ACAGACAATGACCTACACTGAGT	AGTGCCTTTGAACAGGGTGT
Oki_129870-552	TGCTATTATGTTTT	A	TGCTATTGTGTTTT	G	AGGGAGACAGGCTGACATCA	AGGAACAGAAATGTTGCGTCA
Oki_RAD106191-62	GAGAAGTGATCACC	T	GAGAAGCGATCACC	C	TGAGATCGAGCTTGCTGTGG	CCCTCCCGAGCCTCAAAATA
Oki_102267-166	ATGTGGAAGCCGCT	A	ATGTGGATGCCGCT	T	GACAGCCACGCAACAAGTTT	AAGTAACTTGTGCTAGCGGC
Oki_128757-232	TTTGGGAAAGCTTT	A	TTTGGGATAGCTTT	T	TCAAAACGTTATTGTACGATGACCT	GACCGGGTGCAACACAAAAA
Oki_109894-418	CTGGTTGCTTGAAC	C	CTGGTTGATTGAAC	A	GGAGGTACCAGGTGAGCTCA	GACCAGACCATAGACATTGCCT
Oki_RAD98280-45	TTTACAGTTGGTTT	G	TTTACACTTGGTTT	C	GGTCACGAGTCCTCTTGAGC	GGTGTGATGTGGCTGAAACC
Oki_RAD41603-39	GCACACTAGAGGTT	T	GCACACCAGAGGTT	C	GCAGGATGCACAGATAACACAG	CGACCATTCCGATTAATTGGGC
Oki_RAD75909-38	GGTGGATGTTCTGC	T	GGTGGACGTTCTGC	C	CCAGTCTACTTCCAGCTGGTGG	AGTCCTGCTCTGAGGGGAAG
Oki_RAD61746-62	GCTATTCGGAAAGA	C	GCTATTTGGAAAGA	T	TTGGGGAGAACTGTGTGTGG	CGCCCATTGCACTGTTGATC
Oki_RAD92875-31	ACACCACGCCGCTC	C	ACACCATGCCGCTC	T	CCAAGAGGGTGTCCATCGAC	TCGCCAACCCATCTCAACAT
Oki_128693-70	AGAATTACATTTTC	C	AGAATTAAATTTTC	A	AGAGGTCAGGGGTCAAGAGG	CATGTCCCCACCAAACTGGA
Oki_RAD66265-54	AGGTTCCGTCAGAT	C	AGGTTCTGTCAGAT	T	TGTTGTGATTGAGTTTGGGGGA	TTTCCACCACCAAGACACCC
Oki_103577-70	ATGTGAAATGTGGA	A	ATGTGAATTGTGGA	T	AGCGAGAGGGCCTACAGTTA	CACATGAAGAATTTCCCTCCACA
Oki_RAD100331-48	CAGACCGCGTCTCA	G	CAGACCACGTCTCA	A	CGCCACCCAAATAACCCAGA	TTCCCAGGCAGTTCTGAGAC
Oki_RAD70600-60	AAAAAGGGACATCG	G	AAAAAGAGACATCG	A	CTGCACCTACCACCAACAGT	ACGATAAAGTCTTGCACTCCGA
Oki_RAD59945-45	GCTCTCTTTGTTCC	T	GCTCTCCTTGTTCC	C	CAGGTGGATGAGAGGCTTGG	CCAAGACCAGCCCTGAGC
Oki_RAD77207-61	GGAACCATTTAGGA	A	GGAACCGTTTAGGA	G	GACGGTTCTGACTGTGAGGG	CCTGGGGCTTGGCATTAGAT
Oki_104515-99	CAGACTTTGGGCTG	T	CAGACTTGGGGCTG	G	TCCAGCCAGTCCATTCAGAC	AGCTGAAAGTGAACGAATTACGC
Oki_RAD27801-45	CACAGCTAACCGCA	T	CACAGCAAACCGCA	A	GCAGGTAGCGATGTGGAAGT	CCTCTTTGGTATTCTGTGCGG
Oki_RAD40179-68	CTGAAGTTGACTAC	T	CTGAAGCTGACTAC	C	AATGCCACCCATCTACAGCA	AGAGCAGCACATAGGGTTTGT
Oki_bcAKal-274	AGTTCCCTTACTAC	T	AGTTCCCATACTAC	A	ACGGACACCACAAGTTCCC	GCAATCAAACTAAGGCCACACA
Oki_RAD83766-63	AAAGACTGAGGAAA	T	AAAGACAGAGGAAA	A	AGCAACATGACCACGTCACT	TTGTTTTGTCCGGCTCCTGT
Oki_nips-159	TCAAAATGACATGC	G	TCAAAATTACATGC	T	TCTTTCCTGTGTCGGCATCAA	TCCAAGTCTGGTTAGAGCCCT
Oki_RAD55690-46	GTAAAGACCCCTAA	A	GTAAAGCCCCCTAA	C	CCACAAGGGCACAATGAGTC	GACCAGTAGTCGCATAGGGC
Oki_RAD87777-48	GCCAACAAAGACTT	A	GCCAACTAAGACTT	T	TCGTAAATAAAGCGCGCCAA	AGGCTCTAGTCTATCTTGGGT
Oki_120024-226	TTGATTATAGTTTC	T	TTGATTAGAGTTTC	G	ACCATAATTTCACAAACGAGGCC	AGCAGAGGTCGAATGAACGG
Oki_RAD96072-42	TGAAGGATAAGCAC	A	TGAAGGGTAAGCAC	G	AGGGCACAGGAGGAGTCATT	GCAGTGGGAGTTTGTTGTGC
Oki_109525-359	CATTGGTAAGTTGT	A	CATTGGTGAGTTGT	G	CTTCCAGACATCACGCCTCA	TGAGCAGCAAGTCCTACACC
Oki_RAD106666-44	CGGCTATACACAGG	T	CGGCTACACACAGG	C	ACGCCAGTCTGATTGGAGTC	CGGTTTTGATTTACCTGGCCG
Oki_RAD44444-52	TTACATGTAGGTCA	G	TTACATATAGGTCA	A	TGCCAGTAGGTAGCTCAGGT	AGGCCTCAAAGTGTAGCACA
Oki_96158-278	CTATTGTAGGGTCG	A	CTATTGTGGGGTCG	G	CCACCTCGATCTCCTTTCGG	ACTGTCCAGTTTGTGACGGG
Oki_pop5-265	TACTCCTGGAATAG	G	TACTCCTTGAATAG	T	AGAAAACCATGAGGCTCCGG	CAGCTGCATTGAAGCACCAG
Oki_RAD49111-64	GGGATGCTCTGGGA	C	GGGATGATCTGGGA	A	TTACTGAACAGCCACCTCCG	TATGCATGCACAGCTGGTTG
Oki_RAD85949-47	TAACACGCGTTCTA	G	TAACACACGTTCTA	A	TCAGTTAGTGGGTCTCCTCTCT	TCGTCAACAGTGCAGTAGGC
Oki_aspAT-273	AGTGGGGCACGGTG	C	AGTGGGGTACGGTG	T	ATGCTGGGAGAAACAGTGGG	CTCCTCTGTAAGGGGTGGGT
Oki_RAD87446-62	GTGTATGCAATCCC	G	GTGTATACAATCCC	A	TGTGTGAGAGAGTGTGCGTG	GGGGAGCCCTGCATTAAGG
Oki_RAD111744-32	GGGTCGAAGGTCCG	A	GGGTCGTAGGTCCG	T	CTTTGACAGACAGGGTGGGGT	CCATGCTCCAGAGTCTCGAC
Oki_RAD57956-47	CCTACTCTTTGTCA	C	CCTACTGTTTGTCA	G	AGGTCATGGATGAGGCATGCA	CCTTTTAGCATGGCGCATCC
Oki_RAD73130-59	AATACCTCCTAACG	T	AATACCCCCTAACG	C	TCAGCCTGGTGAGCAAACAA	TAGCAACAACCAGGAGGCAG
Oki_afp4-10	ACAGCTCTATGGGC	T	ACAGCTCCATGGGC	C	ACCTTATCACCTCGGACCGA	TGAAAGCTTGTCGGGCTCTT
Oki_RAD345-59	CAGAGGGGCTTCCT	G	CAGAGGAGCTTCCT	A	GACACTTCTCACTAGCGGCC	TGACTCACTACCGCTGAGGA
Oki_117742-259	GTCTGCACGTGGAC	C	GTCTGCATGTGGAC	T	GAGACTTCTGGTGGCGTCTG	TGCAGAACTCCACTGAGACG
Oki_RAD100479-50	ATGGACGTGTTTTT	G	ATGGACATGTTTTT	A	GGTCTTTTCCACACTGCTGC	TCCAGAGAAAGGGCTCATCC
Oki_RAD25212-35	TTCTGGGACATCCC	G	TTCTGGCACATCCC	C	TGTCTAGTTCCCAGCTTGTTCT	TGGAGAACCATCGAGCAACG
Oki_RAD91478-52	CGGCTATAGCTGTG	T	CGGCTACAGCTGTG	C	TGTAGCAGTCTAATGACCGGC	GCCTAGTTGCCTGACAATGC
Oki_RAD52785-52	GCAAC[AT]CGGCCACT	C	GCAAC[AT]AGGCCACT	A	CTAAAACACAAGCCCTGGCA	TTTAATTATCTACCTGTTCAGTGGC
Oki_RAD100388-66	AAACAGATAGTACC	A	AAACAGGTAGTACC	G	CGATTTGTTGAGGGGCCCTA	AATATTCCCTCCAGGCACGC
Oki_101419-103	CTACTTGCCTGTCT	C	CTACTTGACTGTCT	A	CCCAATTGGAGACCAGGGTT	TCATTCAGACAGTTGGGAGACA
Oki_RAD37278-54	TTTTGGTGATTTGG	T	TTTTGGCGATTTGG	C	AGCGTGGTGTAACTTCAGAGG	CTCAAGTTAGGATTCAGCCCCA
Oki_RAD104946-41	GAGGGGCGCCCTGG	C	GAGGGGTGCCCTGG	T	CATGTGGCTGTAGTGGAGGGG	GCCCCTGAATGACAGCTCAG
Oki_RAD43051-33	CAGCCGGCTGAGCA	G	CAGCCGACTGAGCA	A	AGGACGTTGGTAAAGCCCTG	ACCAGTTTCGGCTACATGCT
Oki_106172-60	AACCCTCCATCGTG	C	AACCCTCTATCGTG	T	ACTACTTGGCGTGTGTGTGGG	TCCACTGAGAGGATGAGGCA
Oki_RAD76218-42	ACCATTTCCCCAGG	T	ACCATTGCCCCAGG	G	CCACAACCAGATCAGCACCA	AGCCTGTTGGAGTTGAGGTG
Oki30_5473492	TCCTTTGTACAGC	C	TCTTTTGTACAGC	T	TCTGGAAGCACACCAATGAA	TCAGTTTTGCGCATAGAATTTG
Oki30_5551409	TTTAACAGCTTG	T	TTTAACAGCTCG	C	CAGGGAAGAGGACAGTGTGA	CTGAACAAGGAGGTACCAGGA
Oki_RAD87621-67	C[CT]GCATTGCTGCTA	T	C[CT]GCATGGCTGCTA	G	TGCCCAAGGAATGACTCACC	CAGCCCTGGTTGCATCCTTA
Oki_RAD56094-43	CGCACCGTTCCTTC	G	CGCACCTTTCCTTC	T	AAGAGGTATGCCACGATCCC	AAACGAACCTCCAACCTCCA
Oki_RAD70820-47	ATACGGAGGTGATT	A	ATACGGTGGTGATT	T	TACCGACAACCTTGCCTCTC	CAGACCCCATCCCCAATCAC
Oki_RAD41030-31	GGGGCCTAGGGGCT	T	GGGGCCCAGGGGCT	C	GCTGAGCCTGGTCTGGG	TGGATACCCCAACTCCTCCA
Oki_RAD94215-66	GAGGATAAGGCGGA	A	GAGGATGAGGCGGA	G	AAGGAGACACGATGGGGAGA	CTGCAGCTCCAGATGATCGA
Oki_RAD51585-47	TCACTTGGTAGAGC	G	TCACTTTGTAGAGC	T	ACTTTCTAGTAGGCGTGTGGC	CAAAACCCTGGCGTTGCAAG
Oki_110078-191	TACACTCTAATGTC	T	TACACTCGAATGTC	G	ACACACACACTCGCTCTAGC	ACAGTGTTCTGAAAGGGCCA
Oki_118152-314	TTTAGCTATCTACT	A	TTTAGCTGTCTACT	G	ACGGTACAAACAGGCTCACA	CTCCAGAACCTGTTGTTGGGA
Oki_RAD45878-53	ACAGGGGTTCGAGA	G	ACAGGGTTTCGAGA	T	AGGACAGATCGAGTTTCGCC	TTTCTCTCTCGCCCTCTCGA
Oki_117043-374	AGGACACCGATAAC	C	AGGACACTGATAAC	T	TTCCTCTTAACCACCGCAGC	ACCAAGACTATGCAAGGCCC
Oki_97660-149	GGTTACATACAGGG	T	GGTTACAGACAGGG	G	CACTGGTCCGGTCCAAATGA	CTGTTACTCCCCAACCCTGT
Oki_113457-324	CTCTGTGACTCGTT	A	CTCTGTGGCTCGTT	G	TTACTGAGGTGGTCCAGGCT	ACCAGCAACTCTTTCCTCCC
Oki_RAD68190-55	GCTAGGGACGTGGG	G	GCTAGGAACGTGGG	A	TGAGGGGGTTGGGAGGGG	CCCCCATTAAGTCTCCCACG
Oki_114448-101	CACTGCACCCGTCA	C	CACTGCATCCGTCA	T	ATGTTCGATCAACCACTGCA	CCTCCTGCTGGACTAGGCTA
Oki_RAD53121-66	CATTCCCTCATTCC	C	CATTCCTTCATTCC	T	CTCTAAATACCCGGGTGCCC	CACATTCTTGAGACAAGCAAGGG
Oki_105105-245	ATGTAACTCTCAAA	T	ATGTAACGCTCAAA	G	GCGTATCAAGCATCAACGCC	TCTTTCAGCAAGGTTGGGCA
Oki_thyK-100	ATTACCATTAGACT	T	ATTACCAGTAGACT	G	CCACCCTGCAACTCTGATCA	CCAATCCAAGTCAACTTCCCC
Oki_RAD75911-69	GACCTTGAAGGCAA	G	GACCTTTAAGGCAA	T	ACTAATCAGCGGCTCACCAC	TACCCTGTTGTAGCACCCCT
Oki_RAD104335-44	CCGCTGTGAGGGGA	T	CCGCTGCGAGGGGA	C	GTAGTGCAAAGCTGAACGCC	TCACTTTGTCCGGTTCCTGG
Oki_RAD37493-51	CCAGCCGGGAACAC	G	CCAGCCAGGAACAC	A	ACGCATCACAGTGAGACCAG	AAAGTAACCGCCTCACCGAG
Oki_105407-161	CAGCCTTCGTTTGT	C	CAGCCTTTGTTTGT	T	GCAGCAGCTCACAGCCTT	TGTCCTGACAGCCTATAGGAT
Oki_107031-314	TTTTTGTATTTACT	A	TTTTTGTTTTTACT	T	AAAAACAGCCAGCGAAGGGA	TGTCCTCAGCTACACACGAG
Oki_RAD104180-61	AAAATGGCAGGATG	G	AAAATGTCAGGATG	T	ATATAGGCTGGGAGGGGAGGAG	ACAGCTGTGACTTGAACCACA
Oki_126619-265	CGGATTGTGCACAC	T	CGGATTGGGCACAC	G	TGCGTAGTTAATTTTCACCTCGG	TACGCAGCACTGAAGACTGG
Oki_110381-77	GGGTTTAAGATACG	A	GGGTTTAGGATACG	G	TGAAACGTCCCCAACTTCCC	ACCTCATGGACGATGCCATC
Oki_RAD78543-33	CTCATCAGCATTCA	A	CTCATCGGCATTCA	G	CAGGGCACATCCTCTGGC	CTTTGGGAAGGAGCTGAGCA
