# Supplementary material for: Utility of parentage‐based tagging for monitoring Coho salmon (Oncorhynchus kisutch) in the interior Columbia River basin
Source: Evol Appl. 2023 Dec 8;17(2):e13607. doi: 10.1111/eva.13607 (PMC10853591; doi:10.1111/eva.13607)
Supplement: Supplementary file 3 — Table S2. [file EVA-17-e13607-s002.xlsx]

## Sheet: Supp. Table 2
Suppl. Table 2.
The PBT assignments from SY2015-SY2020 for all Coho salmon hatcheries assessed. The hatchery abbreviations are located in Table 1. Fish that assigned to a non-natal hatchery are denoted in red text.
The table contains a tally of the total number of fish assigning to a hatchery, “Assigned”; those that do not assign to a hatchery, “Unassigned”; the total number of fish used for PBT, “Total”; the percent of spawn year that did assign with PBT,
“%Assigned; and the percentage of 2- and 3-year-old fish identified, “% 2yr Olds”, “% 3yr Olds”.
	Assigned Hatchery
	LWS16	LNFH12	LNFH13	LNFH14	LNFH15	LNFH16	LNFH17	LNFH18	DWOR16	DWOR17	PRO16	PRO17	PRO18	TMD15	TMD16	TMD17	TMD18	WILL16	WTP12	WTP13	WTP14	WTP15	WTP16	WTP17	WTP18	Assigned	Unassigned	Total	%Assigned	% 2yr Olds	% 3yr Olds
2015
Leavenworth		455																	150							605	183	788	0.767766	0	1
Winthrop		20																	340							360	164	524	0.687023	0	1
2016
Leavenworth		1	810	5																32	1					849	145	994	0.854125	0.00706714	0.991755
Winthrop			67																	112						179	15	194	0.92268	0	1
2017
Leavenworth				393	1																					394	622	1016	0.387795	0.00253807	0.997462
Winthrop				3																	818					821	284	1105	0.742986	0	1
SY2018
Leavenworth					915	4																11				930	182	1112	0.836331	0.00430108	0.995699
Dworshak														197												197	391	588	0.335034	0	1
Prosser	25										9				1			37								72	452	524	0.137405	1	0
Three Mile Dam														555	12											567	14	581	0.975904	0.021164	0.978836
Winthrop					3	1																954	2			960	37	997	0.962889	0.003125	0.996875
SY2019
Bonneville						1			1						98											100	1162	1262	0.0792393	0	1
Eagle Creek																										0	1732	1732	0	0	0
Leavenworth						1037																				1037	144	1181	0.878069	0	1
Dworshak									1155																	1155	157	1312	0.880335	0	1
Prosser	362					1			2		28	13						147								553	346	899	0.615128	0.0235081	0.976492
Three Mile Dam									4						404											408	29	437	0.933638	0	1
Winthrop						575																	506			1081	77	1158	0.933506	0	1
SY2020
Leavenworth							900																			900	49	949	0.948367	0	1
Dworshak										955																955	121	1076	0.887546	0	1
Prosser										1		293	28			2										324	765	1089	0.297521	0.0864198	0.91358
Three Mile Dam																457	8									465	15	480	0.96875	0	0.982796
Winthrop							1																	659		660	79	739	0.893099	0	1
																									TOTALS	13572	7165	20737	0.654482	<-Total % Assigned
																													0.345518	<-Total % Unassigned
